# Supplementary material for: Reference intervals and values for fecal cortisol, aldosterone, and the ratio of cortisol to dehydroepiandrosterone metabolites in four species of cetaceans
Source: PLoS One. 2021 Aug 30;16(8):e0250331. doi: 10.1371/journal.pone.0250331 (PMC8404979; doi:10.1371/journal.pone.0250331)
Supplement: S1 Statistics — (XLSX) [file pone.0250331.s001.xlsx]

## Sheet: Sheet1
Species	Variable	n	mean	median	sd	Min	Max	IQR
Tursiops truncatus	Cortisol (ng/g)	1338	172.24	154.925	90.8999	3.88097	538.761	102.537
Tursiops truncatus	DHEA (ng/g)	1331	1211.88	1142.53	399.218	134.353	2819.42	479.275
Tursiops truncatus	Aldosterone (ng/g)	1370	44.3278	35.5623	34.5681	1.38715	217.007	36.3898
Tursiops truncatus	Cort:DHEA Ratio	1333	0.143825	0.129809	0.0779974	0.00518744	0.431523	0.0960466
Tursiops aduncus	Cortisol (ng/g)	224	261.361	250.714	103.496	32.141	630.795	114.079
Tursiops aduncus	DHEA (ng/g)	230	1423.34	1334.24	442.93	136.418	2792.97	570.214
Tursiops aduncus	Aldosterone (ng/g)	219	52.8682	44.3803	37.9818	5.28426	176.548	47.15
Tursiops aduncus	Cort:DHEA Ratio	221	0.192827	0.181111	0.0792894	0.0431375	0.427576	0.0971036
Delphinapterus leucas	Cortisol (ng/g)	74	148.778	135.468	51.9909	31.3844	290.779	76.5905
Delphinapterus leucas	DHEA (ng/g)	78	1177.57	1163.8	314.754	438.298	1932.22	452.488
Delphinapterus leucas	Aldosterone (ng/g)	80	57.6195	42.4002	40.8503	8.42039	170.446	57.7817
Delphinapterus leucas	Cort:DHEA Ratio	73	0.130706	0.1286	0.0464057	0.0314252	0.224261	0.068762
Lagenorhynchus obliquidens	Cortisol (ng/g)	43	146.931	153.172	40.6066	57.7	225.515	56.6927
Lagenorhynchus obliquidens	DHEA (ng/g)	46	1096.75	1116.57	273.497	558.582	1635.25	363.961
Lagenorhynchus obliquidens	Aldosterone (ng/g)	43	36.884	37.0949	21.808	1.79757	85.6336	30.8458
Lagenorhynchus obliquidens	Cort:DHEA Ratio	44	0.138076	0.133842	0.0450265	0.0720821	0.231326	0.0572205
